# Supplementary material for: Microglial regional heterogeneity and its role in the brain
Source: Mol Psychiatry. 2019 Nov 26;25(2):351–67. doi: 10.1038/s41380-019-0609-8 (PMC6974435; doi:10.1038/s41380-019-0609-8)
Supplement: Supplementary file 3 — Supplementary Table 1 [file 41380_2019_609_MOESM3_ESM.xlsx]

## Sheet: Microgliome_hpa
Gene	Gene name	Brain region	TPM	pTPM	NX
ENSG00000174837	ADGRE1	amygdala	4.4	4.9	3
ENSG00000174837	ADGRE1	basal ganglia	5.5	6.1	3.8
ENSG00000174837	ADGRE1	cerebellum	1.3	1.5	0.8
ENSG00000174837	ADGRE1	cerebral cortex	5	5.6	3.6
ENSG00000174837	ADGRE1	corpus callosum	6.8	7.5	6.3
ENSG00000174837	ADGRE1	hippocampal formation	5.1	5.6	3.3
ENSG00000174837	ADGRE1	hypothalamus	3.9	4.3	2.3
ENSG00000174837	ADGRE1	midbrain	3.2	3.5	1.8
ENSG00000174837	ADGRE1	olfactory region	6.8	7.6	3.9
ENSG00000174837	ADGRE1	pituitary gland	2.4	2.5	2.8
ENSG00000174837	ADGRE1	pons and medulla	2.7	3	1.8
ENSG00000174837	ADGRE1	retina	0.5	0.6	0.4
ENSG00000174837	ADGRE1	thalamus	3.8	4.2	2.4
ENSG00000136717	BIN1	amygdala	120.7	134.2	15.6
ENSG00000136717	BIN1	basal ganglia	107.5	118.1	13.7
ENSG00000136717	BIN1	cerebellum	110.1	125.3	13.2
ENSG00000136717	BIN1	cerebral cortex	139.1	153.3	17.9
ENSG00000136717	BIN1	corpus callosum	215	238.2	38
ENSG00000136717	BIN1	hippocampal formation	155	172.6	18.8
ENSG00000136717	BIN1	hypothalamus	109.9	121.2	12.3
ENSG00000136717	BIN1	midbrain	173.7	193.8	19.3
ENSG00000136717	BIN1	olfactory region	124	138.1	13.6
ENSG00000136717	BIN1	pituitary gland	12.5	13.2	2.7
ENSG00000136717	BIN1	pons and medulla	170.4	190.8	21.6
ENSG00000136717	BIN1	retina	91.3	103	13.6
ENSG00000136717	BIN1	thalamus	177	197	21.6
ENSG00000012124	CD22	amygdala	0	0	0.2
ENSG00000012124	CD22	basal ganglia	0.2	0.2	0.5
ENSG00000012124	CD22	cerebellum	0	0	0.1
ENSG00000012124	CD22	cerebral cortex	0.1	0.2	0.5
ENSG00000012124	CD22	corpus callosum	0.4	0.5	1.5
ENSG00000012124	CD22	hippocampal formation	0.1	0.1	0.4
ENSG00000012124	CD22	hypothalamus	0.1	0.1	0.3
ENSG00000012124	CD22	midbrain	0.1	0.2	0.3
ENSG00000012124	CD22	olfactory region	0.4	0.5	1
ENSG00000012124	CD22	pituitary gland	0.1	0.1	0.7
ENSG00000012124	CD22	pons and medulla	0	0.1	0.2
ENSG00000012124	CD22	retina	0	0	0.1
ENSG00000012124	CD22	thalamus	0.1	0.1	0.4
ENSG00000186407	CD300E	amygdala	0	0.1	0.2
ENSG00000186407	CD300E	basal ganglia	0	0	0.2
ENSG00000186407	CD300E	cerebellum	0	0	0.1
ENSG00000186407	CD300E	cerebral cortex	0.1	0.1	0.2
ENSG00000186407	CD300E	corpus callosum	0.2	0.3	0.9
ENSG00000186407	CD300E	hippocampal formation	0	0.1	0.2
ENSG00000186407	CD300E	hypothalamus	0.1	0.1	0.2
ENSG00000186407	CD300E	midbrain	0.2	0.3	0.5
ENSG00000186407	CD300E	olfactory region	0	0	0.1
ENSG00000186407	CD300E	pituitary gland	0	0	0
ENSG00000186407	CD300E	pons and medulla	0.2	0.2	0.5
ENSG00000186407	CD300E	retina	0	0	0
ENSG00000186407	CD300E	thalamus	0.7	0.8	1.5
ENSG00000100122	CRYBB1	amygdala	6.9	7.7	0.5
ENSG00000100122	CRYBB1	basal ganglia	5	5.5	0.4
ENSG00000100122	CRYBB1	cerebellum	1.2	1.3	0
ENSG00000100122	CRYBB1	cerebral cortex	6	6.6	0.4
ENSG00000100122	CRYBB1	corpus callosum	6.4	7.1	0.6
ENSG00000100122	CRYBB1	hippocampal formation	8.1	9	0.6
ENSG00000100122	CRYBB1	hypothalamus	2.8	3.1	0.1
ENSG00000100122	CRYBB1	midbrain	1.9	2.2	0.1
ENSG00000100122	CRYBB1	olfactory region	5.4	6.1	0.3
ENSG00000100122	CRYBB1	pituitary gland	1.2	1.3	0.1
ENSG00000100122	CRYBB1	pons and medulla	2.7	3	0.2
ENSG00000100122	CRYBB1	retina	538.4	594	48.7
ENSG00000100122	CRYBB1	thalamus	3.4	3.8	0.2
ENSG00000182578	CSF1R	amygdala	59.2	65.9	11.2
ENSG00000182578	CSF1R	basal ganglia	69.7	77	15.2
ENSG00000182578	CSF1R	cerebellum	11.5	13.1	2
ENSG00000182578	CSF1R	cerebral cortex	59.6	65.9	11.7
ENSG00000182578	CSF1R	corpus callosum	79.5	88.1	20.6
ENSG00000182578	CSF1R	hippocampal formation	59.1	65.5	10.5
ENSG00000182578	CSF1R	hypothalamus	47.3	52.1	7.8
ENSG00000182578	CSF1R	midbrain	39.3	43.9	6.4
ENSG00000182578	CSF1R	olfactory region	53.2	59.3	8.6
ENSG00000182578	CSF1R	pituitary gland	6.5	6.8	2.1
ENSG00000182578	CSF1R	pons and medulla	28.3	31.7	5.2
ENSG00000182578	CSF1R	retina	7.9	8.9	1.7
ENSG00000182578	CSF1R	thalamus	49.6	55.2	8.9
ENSG00000168329	CX3CR1	amygdala	40	44.5	9.9
ENSG00000168329	CX3CR1	basal ganglia	45.2	49.9	12.8
ENSG00000168329	CX3CR1	cerebellum	8.2	9.3	1.8
ENSG00000168329	CX3CR1	cerebral cortex	41.3	45.7	10.5
ENSG00000168329	CX3CR1	corpus callosum	42.1	46.6	14.2
ENSG00000168329	CX3CR1	hippocampal formation	38.2	42.4	8.9
ENSG00000168329	CX3CR1	hypothalamus	28.2	31	6
ENSG00000168329	CX3CR1	midbrain	26.3	29.3	5.5
ENSG00000168329	CX3CR1	olfactory region	36.8	40.9	7.7
ENSG00000168329	CX3CR1	pituitary gland	4.2	4.4	1.7
ENSG00000168329	CX3CR1	pons and medulla	21	23.5	5
ENSG00000168329	CX3CR1	retina	3.2	3.6	0.9
ENSG00000168329	CX3CR1	thalamus	33.1	36.8	7.7
ENSG00000171659	GPR34	amygdala	21.2	23.5	6.8
ENSG00000171659	GPR34	basal ganglia	24	26.5	8.9
ENSG00000171659	GPR34	cerebellum	8.5	9.6	2.5
ENSG00000171659	GPR34	cerebral cortex	25	27.9	8.7
ENSG00000171659	GPR34	corpus callosum	27.4	30.4	12.1
ENSG00000171659	GPR34	hippocampal formation	21.9	24.3	6.6
ENSG00000171659	GPR34	hypothalamus	15.4	17	4.3
ENSG00000171659	GPR34	midbrain	16.6	18.6	4.6
ENSG00000171659	GPR34	olfactory region	19.8	22.1	5.4
ENSG00000171659	GPR34	pituitary gland	2	2.1	1.1
ENSG00000171659	GPR34	pons and medulla	14.8	16.6	4.7
ENSG00000171659	GPR34	retina	2.1	2.3	0.7
ENSG00000171659	GPR34	thalamus	20.5	22.8	6.2
ENSG00000139572	GPR84	amygdala	0.8	0.9	1.1
ENSG00000139572	GPR84	basal ganglia	0.7	0.8	1.1
ENSG00000139572	GPR84	cerebellum	0.2	0.2	0.3
ENSG00000139572	GPR84	cerebral cortex	0.7	0.8	1.2
ENSG00000139572	GPR84	corpus callosum	1.4	1.5	2.8
ENSG00000139572	GPR84	hippocampal formation	0.5	0.6	0.8
ENSG00000139572	GPR84	hypothalamus	0.5	0.5	0.6
ENSG00000139572	GPR84	midbrain	0.4	0.4	0.5
ENSG00000139572	GPR84	olfactory region	1.6	1.8	2
ENSG00000139572	GPR84	pituitary gland	0.1	0.1	0.3
ENSG00000139572	GPR84	pons and medulla	0.4	0.4	0.5
ENSG00000139572	GPR84	retina	0.3	0.3	0.5
ENSG00000139572	GPR84	thalamus	0.7	0.8	1
ENSG00000030582	GRN	amygdala	52.1	57.9	12.9
ENSG00000030582	GRN	basal ganglia	53.3	58.8	13.4
ENSG00000030582	GRN	cerebellum	28.2	32	6.4
ENSG00000030582	GRN	cerebral cortex	55.8	61.5	13.7
ENSG00000030582	GRN	corpus callosum	65.5	72.6	22.1
ENSG00000030582	GRN	hippocampal formation	53.4	59.2	12.4
ENSG00000030582	GRN	hypothalamus	51.6	56.9	11
ENSG00000030582	GRN	midbrain	40.4	45.1	8.6
ENSG00000030582	GRN	olfactory region	77	85.7	16.1
ENSG00000030582	GRN	pituitary gland	36.9	38.9	15.6
ENSG00000030582	GRN	pons and medulla	30.2	33.9	7.3
ENSG00000030582	GRN	retina	29.5	33.3	8.4
ENSG00000030582	GRN	thalamus	43.4	48.3	10.1
ENSG00000120068	HOXB8	amygdala	0	0	0
ENSG00000120068	HOXB8	basal ganglia	0	0	0
ENSG00000120068	HOXB8	cerebellum	0	0	0
ENSG00000120068	HOXB8	cerebral cortex	0	0	0
ENSG00000120068	HOXB8	corpus callosum	0	0	0
ENSG00000120068	HOXB8	hippocampal formation	0	0	0
ENSG00000120068	HOXB8	hypothalamus	0	0	0
ENSG00000120068	HOXB8	midbrain	0	0	0
ENSG00000120068	HOXB8	olfactory region	0	0	0
ENSG00000120068	HOXB8	pituitary gland	0	0	0
ENSG00000120068	HOXB8	pons and medulla	6.1	6.8	4.7
ENSG00000120068	HOXB8	retina	0	0	0
ENSG00000120068	HOXB8	thalamus	0	0	0
ENSG00000049860	HEXB	amygdala	144	160.2	18.5
ENSG00000049860	HEXB	basal ganglia	167	184.4	24.7
ENSG00000049860	HEXB	cerebellum	65	74	7.7
ENSG00000049860	HEXB	cerebral cortex	149.1	165	19.9
ENSG00000049860	HEXB	corpus callosum	225.7	250.1	39.5
ENSG00000049860	HEXB	hippocampal formation	143.9	159.6	17.3
ENSG00000049860	HEXB	hypothalamus	127.7	140.8	14.2
ENSG00000049860	HEXB	midbrain	127.3	142	14
ENSG00000049860	HEXB	olfactory region	150.1	167.1	16.3
ENSG00000049860	HEXB	pituitary gland	65.8	69.4	14.4
ENSG00000049860	HEXB	pons and medulla	113.6	127.3	14.3
ENSG00000049860	HEXB	retina	41.2	46.4	6
ENSG00000049860	HEXB	thalamus	146.6	163.2	17.7
ENSG00000140968	IRF8	amygdala	3	3.3	2.9
ENSG00000140968	IRF8	basal ganglia	3.4	3.8	3.9
ENSG00000140968	IRF8	cerebellum	1.1	1.2	1
ENSG00000140968	IRF8	cerebral cortex	3	3.3	3.1
ENSG00000140968	IRF8	corpus callosum	3.3	3.6	4.4
ENSG00000140968	IRF8	hippocampal formation	2.7	3	2.5
ENSG00000140968	IRF8	hypothalamus	2	2.2	1.7
ENSG00000140968	IRF8	midbrain	2	2.2	1.7
ENSG00000140968	IRF8	olfactory region	2.6	2.9	2.2
ENSG00000140968	IRF8	pituitary gland	1.1	1.1	1.9
ENSG00000140968	IRF8	pons and medulla	1.8	2	1.7
ENSG00000140968	IRF8	retina	0.7	0.8	0.8
ENSG00000140968	IRF8	thalamus	2.4	2.6	2.2
ENSG00000140678	ITGAX	amygdala	0.1	0.1	0.2
ENSG00000140678	ITGAX	basal ganglia	0.2	0.2	0.4
ENSG00000140678	ITGAX	cerebellum	0	0	0.1
ENSG00000140678	ITGAX	cerebral cortex	0.1	0.1	0.2
ENSG00000140678	ITGAX	corpus callosum	0.4	0.5	1
ENSG00000140678	ITGAX	hippocampal formation	0.1	0.1	0.2
ENSG00000140678	ITGAX	hypothalamus	0.1	0.2	0.2
ENSG00000140678	ITGAX	midbrain	0.1	0.1	0.1
ENSG00000140678	ITGAX	olfactory region	0.5	0.6	0.8
ENSG00000140678	ITGAX	pituitary gland	0.8	0.8	2.3
ENSG00000140678	ITGAX	pons and medulla	0.1	0.1	0.1
ENSG00000140678	ITGAX	retina	0	0	0.1
ENSG00000140678	ITGAX	thalamus	0.1	0.1	0.2
ENSG00000082781	ITGB5	amygdala	31.6	35.1	11
ENSG00000082781	ITGB5	basal ganglia	34	37.3	12.4
ENSG00000082781	ITGB5	cerebellum	30.1	34.2	9.6
ENSG00000082781	ITGB5	cerebral cortex	31.5	34.8	11.3
ENSG00000082781	ITGB5	corpus callosum	41.5	46	19.7
ENSG00000082781	ITGB5	hippocampal formation	30.3	33.6	9.9
ENSG00000082781	ITGB5	hypothalamus	30.2	33.3	9.1
ENSG00000082781	ITGB5	midbrain	24.4	27.2	7.2
ENSG00000082781	ITGB5	olfactory region	31.5	35.1	9.3
ENSG00000082781	ITGB5	pituitary gland	18.4	19.4	10.9
ENSG00000082781	ITGB5	pons and medulla	25.2	28.3	8.6
ENSG00000082781	ITGB5	retina	27.6	31	11
ENSG00000082781	ITGB5	thalamus	29.1	32.4	9.5
ENSG00000111716	LDHB	amygdala	715.9	796.3	37.1
ENSG00000111716	LDHB	basal ganglia	1043.3	1151.3	55.2
ENSG00000111716	LDHB	cerebellum	1453.1	1652.7	69.4
ENSG00000111716	LDHB	cerebral cortex	941.9	1037.8	50.7
ENSG00000111716	LDHB	corpus callosum	495.3	548.7	35
ENSG00000111716	LDHB	hippocampal formation	802.1	890.1	39
ENSG00000111716	LDHB	hypothalamus	751.6	828.5	33.7
ENSG00000111716	LDHB	midbrain	1228.1	1370.2	54.6
ENSG00000111716	LDHB	olfactory region	1564.8	1742.7	68.7
ENSG00000111716	LDHB	pituitary gland	38.1	40.1	3.3
ENSG00000111716	LDHB	pons and medulla	1396.5	1564.5	70.9
ENSG00000111716	LDHB	retina	372.2	419.5	22.2
ENSG00000111716	LDHB	thalamus	1223.1	1361.4	59.7
ENSG00000100600	LGMN	amygdala	111.8	124.3	14.3
ENSG00000100600	LGMN	basal ganglia	170.2	186.9	21.2
ENSG00000100600	LGMN	cerebellum	124.9	142.1	14.7
ENSG00000100600	LGMN	cerebral cortex	134.4	148.1	17
ENSG00000100600	LGMN	corpus callosum	227	251.5	39.6
ENSG00000100600	LGMN	hippocampal formation	125.8	139.5	15.1
ENSG00000100600	LGMN	hypothalamus	191.1	210.7	21.2
ENSG00000100600	LGMN	midbrain	198.3	221.2	21.7
ENSG00000100600	LGMN	olfactory region	151.4	168.6	16.4
ENSG00000100600	LGMN	pituitary gland	51.4	54.2	11.2
ENSG00000100600	LGMN	pons and medulla	195.1	218.6	24.4
ENSG00000100600	LGMN	retina	217.8	245.3	32.1
ENSG00000100600	LGMN	thalamus	171.1	190.4	20.6
ENSG00000204103	MAFB	amygdala	5.9	6.5	3.7
ENSG00000204103	MAFB	basal ganglia	4	4.5	3
ENSG00000204103	MAFB	cerebellum	0.5	0.6	0.3
ENSG00000204103	MAFB	cerebral cortex	7.6	8.4	5
ENSG00000204103	MAFB	corpus callosum	4.1	4.5	3.6
ENSG00000204103	MAFB	hippocampal formation	6.6	7.3	3.9
ENSG00000204103	MAFB	hypothalamus	2.7	3	1.5
ENSG00000204103	MAFB	midbrain	2.2	2.4	1.2
ENSG00000204103	MAFB	olfactory region	3.6	4	1.9
ENSG00000204103	MAFB	pituitary gland	2.1	2.2	2.3
ENSG00000204103	MAFB	pons and medulla	2.6	3	1.6
ENSG00000204103	MAFB	retina	2.8	3.1	2
ENSG00000204103	MAFB	thalamus	2.1	2.3	1.2
ENSG00000260314	MRC1	amygdala	1.5	1.7	1.7
ENSG00000260314	MRC1	basal ganglia	2.6	2.9	2.9
ENSG00000260314	MRC1	cerebellum	1.1	1.3	1.1
ENSG00000260314	MRC1	cerebral cortex	2.1	2.4	2.3
ENSG00000260314	MRC1	corpus callosum	1.2	1.4	1.8
ENSG00000260314	MRC1	hippocampal formation	3.1	3.4	3.1
ENSG00000260314	MRC1	hypothalamus	2.1	2.4	2
ENSG00000260314	MRC1	midbrain	2.1	2.3	1.9
ENSG00000260314	MRC1	olfactory region	3.9	4.3	3.5
ENSG00000260314	MRC1	pituitary gland	0.5	0.6	1
ENSG00000260314	MRC1	pons and medulla	1.6	1.8	1.7
ENSG00000260314	MRC1	retina	0.1	0.1	0.1
ENSG00000260314	MRC1	thalamus	1.4	1.5	1.4
ENSG00000116774	OLFML3	amygdala	4.4	4.9	3.5
ENSG00000116774	OLFML3	basal ganglia	4.6	5.1	4.2
ENSG00000116774	OLFML3	cerebellum	1.3	1.5	0.9
ENSG00000116774	OLFML3	cerebral cortex	4.6	5.1	3.6
ENSG00000116774	OLFML3	corpus callosum	5.6	6.2	6
ENSG00000116774	OLFML3	hippocampal formation	4.2	4.7	3.1
ENSG00000116774	OLFML3	hypothalamus	3.2	3.5	2.2
ENSG00000116774	OLFML3	midbrain	3.2	3.6	2.1
ENSG00000116774	OLFML3	olfactory region	5	5.6	3.3
ENSG00000116774	OLFML3	pituitary gland	2.6	2.7	3.5
ENSG00000116774	OLFML3	pons and medulla	2.5	2.8	1.9
ENSG00000116774	OLFML3	retina	1.5	1.7	1.4
ENSG00000116774	OLFML3	thalamus	3.5	3.9	2.6
ENSG00000169313	P2RY12	amygdala	88.7	98.7	13.7
ENSG00000169313	P2RY12	basal ganglia	99.1	109.4	17.6
ENSG00000169313	P2RY12	cerebellum	19.3	22	2.7
ENSG00000169313	P2RY12	cerebral cortex	92.6	102.4	15.2
ENSG00000169313	P2RY12	corpus callosum	107.4	119	22.6
ENSG00000169313	P2RY12	hippocampal formation	93.5	103.8	13.5
ENSG00000169313	P2RY12	hypothalamus	57	62.8	7.6
ENSG00000169313	P2RY12	midbrain	55.3	61.7	7.3
ENSG00000169313	P2RY12	olfactory region	66.1	73.6	8.6
ENSG00000169313	P2RY12	pituitary gland	2	2.2	0.5
ENSG00000169313	P2RY12	pons and medulla	41.9	47	6.3
ENSG00000169313	P2RY12	retina	5.8	6.6	1
ENSG00000169313	P2RY12	thalamus	72.8	81.1	10.6
ENSG00000181631	P2RY13	amygdala	13.2	14.7	5.2
ENSG00000181631	P2RY13	basal ganglia	16.5	18.2	7.5
ENSG00000181631	P2RY13	cerebellum	3.3	3.7	1.2
ENSG00000181631	P2RY13	cerebral cortex	13.8	15.2	5.6
ENSG00000181631	P2RY13	corpus callosum	17.4	19.3	9.4
ENSG00000181631	P2RY13	hippocampal formation	13.2	14.6	4.9
ENSG00000181631	P2RY13	hypothalamus	9.4	10.3	3.2
ENSG00000181631	P2RY13	midbrain	8.9	9.9	3
ENSG00000181631	P2RY13	olfactory region	12.8	14.2	4.2
ENSG00000181631	P2RY13	pituitary gland	0.8	0.9	0.5
ENSG00000181631	P2RY13	pons and medulla	6.4	7.1	2.4
ENSG00000181631	P2RY13	retina	1.2	1.4	0.5
ENSG00000181631	P2RY13	thalamus	11.4	12.7	4.2
ENSG00000126432	PRDX5	amygdala	232.8	258.9	26.9
ENSG00000126432	PRDX5	basal ganglia	261.2	286.7	29.4
ENSG00000126432	PRDX5	cerebellum	507.5	577.1	54.1
ENSG00000126432	PRDX5	cerebral cortex	268.8	296.2	32.6
ENSG00000126432	PRDX5	corpus callosum	174.7	193.6	27.5
ENSG00000126432	PRDX5	hippocampal formation	283.3	315.6	30.6
ENSG00000126432	PRDX5	hypothalamus	225.2	248.3	22.5
ENSG00000126432	PRDX5	midbrain	284.1	317	28.2
ENSG00000126432	PRDX5	olfactory region	208.5	232.2	20.4
ENSG00000126432	PRDX5	pituitary gland	132.2	139.3	26.1
ENSG00000126432	PRDX5	pons and medulla	379	424.6	42.9
ENSG00000126432	PRDX5	retina	179.2	202.1	23.8
ENSG00000126432	PRDX5	thalamus	288.3	320.9	31.4
ENSG00000081237	PTPRC	amygdala	2.2	2.4	3.1
ENSG00000081237	PTPRC	basal ganglia	1.1	1.2	1.8
ENSG00000081237	PTPRC	cerebellum	0.7	0.8	0.9
ENSG00000081237	PTPRC	cerebral cortex	1.4	1.6	2.1
ENSG00000081237	PTPRC	corpus callosum	1.4	1.5	2.7
ENSG00000081237	PTPRC	hippocampal formation	1.5	1.7	2
ENSG00000081237	PTPRC	hypothalamus	1.2	1.4	1.5
ENSG00000081237	PTPRC	midbrain	1	1.1	1.2
ENSG00000081237	PTPRC	olfactory region	1.6	1.8	2
ENSG00000081237	PTPRC	pituitary gland	0.8	0.8	1.9
ENSG00000081237	PTPRC	pons and medulla	1.2	1.4	1.7
ENSG00000081237	PTPRC	retina	0.1	0.1	0.2
ENSG00000081237	PTPRC	thalamus	1.1	1.3	1.5
ENSG00000148908	RGS10	amygdala	84.9	94.4	12.8
ENSG00000148908	RGS10	basal ganglia	148.5	163.1	22.4
ENSG00000148908	RGS10	cerebellum	69.7	79.3	9.7
ENSG00000148908	RGS10	cerebral cortex	79.9	89.1	13
ENSG00000148908	RGS10	corpus callosum	64.4	71.4	13.2
ENSG00000148908	RGS10	hippocampal formation	73.5	81.9	10.3
ENSG00000148908	RGS10	hypothalamus	152.9	168.6	20
ENSG00000148908	RGS10	midbrain	144	160.6	18.6
ENSG00000148908	RGS10	olfactory region	100.6	112.1	12.8
ENSG00000148908	RGS10	pituitary gland	7.7	8.1	1.9
ENSG00000148908	RGS10	pons and medulla	139.1	155.8	20.5
ENSG00000148908	RGS10	retina	12.3	13.8	2.1
ENSG00000148908	RGS10	thalamus	86.5	96.3	12.3
ENSG00000258818	RNASE4	amygdala	28.9	32.1	8.8
ENSG00000258818	RNASE4	basal ganglia	33.5	36.8	11.1
ENSG00000258818	RNASE4	cerebellum	20.1	22.9	5.6
ENSG00000258818	RNASE4	cerebral cortex	29.6	32.7	9.4
ENSG00000258818	RNASE4	corpus callosum	42.5	47	17.7
ENSG00000258818	RNASE4	hippocampal formation	30.7	34.1	8.8
ENSG00000258818	RNASE4	hypothalamus	34	37.5	9
ENSG00000258818	RNASE4	midbrain	26.4	29.5	6.9
ENSG00000258818	RNASE4	olfactory region	25.9	28.8	6.7
ENSG00000258818	RNASE4	pituitary gland	19.5	20.5	10.2
ENSG00000258818	RNASE4	pons and medulla	28.2	31.6	8.4
ENSG00000258818	RNASE4	retina	7.5	8.4	2.6
ENSG00000258818	RNASE4	thalamus	33.2	36.9	9.5
ENSG00000143546	S100A8	amygdala	0.6	0.6	0.5
ENSG00000143546	S100A8	basal ganglia	0.4	0.4	0.4
ENSG00000143546	S100A8	cerebellum	1.6	1.9	1.4
ENSG00000143546	S100A8	cerebral cortex	0.8	0.9	0.8
ENSG00000143546	S100A8	corpus callosum	1.3	1.4	1.6
ENSG00000143546	S100A8	hippocampal formation	1	1.1	0.8
ENSG00000143546	S100A8	hypothalamus	0.5	0.5	0.4
ENSG00000143546	S100A8	midbrain	0.3	0.3	0.2
ENSG00000143546	S100A8	olfactory region	2.1	2.3	1.6
ENSG00000143546	S100A8	pituitary gland	2.4	2.6	3.9
ENSG00000143546	S100A8	pons and medulla	1.7	1.9	1.6
ENSG00000143546	S100A8	retina	1.8	2	1.9
ENSG00000143546	S100A8	thalamus	0.2	0.3	0.2
ENSG00000163220	S100A9	amygdala	0.6	0.7	0.5
ENSG00000163220	S100A9	basal ganglia	1.1	1.2	0.9
ENSG00000163220	S100A9	cerebellum	1.9	2.2	1.5
ENSG00000163220	S100A9	cerebral cortex	0.8	0.9	0.7
ENSG00000163220	S100A9	corpus callosum	1.4	1.6	1.7
ENSG00000163220	S100A9	hippocampal formation	0.9	1	0.7
ENSG00000163220	S100A9	hypothalamus	0.6	0.6	0.4
ENSG00000163220	S100A9	midbrain	0.7	0.8	0.5
ENSG00000163220	S100A9	olfactory region	3.7	4.2	2.6
ENSG00000163220	S100A9	pituitary gland	2.7	2.8	3.9
ENSG00000163220	S100A9	pons and medulla	3.9	4.3	3.2
ENSG00000163220	S100A9	retina	1.3	1.4	1.2
ENSG00000163220	S100A9	thalamus	0.5	0.5	0.4
ENSG00000103449	SALL1	amygdala	7.1	7.9	2.1
ENSG00000103449	SALL1	basal ganglia	8.6	9.5	2.9
ENSG00000103449	SALL1	cerebellum	1.9	2.2	0.5
ENSG00000103449	SALL1	cerebral cortex	8.3	9.2	2.5
ENSG00000103449	SALL1	corpus callosum	11.7	12.9	4.7
ENSG00000103449	SALL1	hippocampal formation	7.6	8.4	2.1
ENSG00000103449	SALL1	hypothalamus	8.1	8.9	2
ENSG00000103449	SALL1	midbrain	8.3	9.3	2.1
ENSG00000103449	SALL1	olfactory region	58	64.6	14.4
ENSG00000103449	SALL1	pituitary gland	2.3	2.4	1.1
ENSG00000103449	SALL1	pons and medulla	8.2	9.2	2.3
ENSG00000103449	SALL1	retina	0.9	1	0.3
ENSG00000103449	SALL1	thalamus	8.9	9.9	2.4
ENSG00000142583	SLC2A5	amygdala	3	3.4	2.5
ENSG00000142583	SLC2A5	basal ganglia	3.4	3.8	3.3
ENSG00000142583	SLC2A5	cerebellum	0.3	0.4	0.2
ENSG00000142583	SLC2A5	cerebral cortex	3.2	3.6	2.8
ENSG00000142583	SLC2A5	corpus callosum	3.8	4.2	4.4
ENSG00000142583	SLC2A5	hippocampal formation	3.1	3.4	2.4
ENSG00000142583	SLC2A5	hypothalamus	2.2	2.4	1.6
ENSG00000142583	SLC2A5	midbrain	2.1	2.3	1.5
ENSG00000142583	SLC2A5	olfactory region	2	2.2	1.4
ENSG00000142583	SLC2A5	pituitary gland	0.4	0.4	0.6
ENSG00000142583	SLC2A5	pons and medulla	1.3	1.5	1.1
ENSG00000142583	SLC2A5	retina	0.2	0.2	0.2
ENSG00000142583	SLC2A5	thalamus	2.6	2.9	2.1
ENSG00000137491	SLCO2B1	amygdala	10.3	11.5	5
ENSG00000137491	SLCO2B1	basal ganglia	11.1	12.3	6.2
ENSG00000137491	SLCO2B1	cerebellum	4	4.6	1.8
ENSG00000137491	SLCO2B1	cerebral cortex	11.2	12.3	5.6
ENSG00000137491	SLCO2B1	corpus callosum	13.6	15	8.9
ENSG00000137491	SLCO2B1	hippocampal formation	10.6	11.7	4.8
ENSG00000137491	SLCO2B1	hypothalamus	9.2	10.1	3.8
ENSG00000137491	SLCO2B1	midbrain	8.6	9.6	3.5
ENSG00000137491	SLCO2B1	olfactory region	10.6	11.8	4.3
ENSG00000137491	SLCO2B1	pituitary gland	1.1	1.2	0.9
ENSG00000137491	SLCO2B1	pons and medulla	7.4	8.3	3.5
ENSG00000137491	SLCO2B1	retina	2	2.3	1.1
ENSG00000137491	SLCO2B1	thalamus	10.1	11.2	4.6
ENSG00000166949	SMAD3	amygdala	25.9	28.8	8.7
ENSG00000166949	SMAD3	basal ganglia	26.9	29.6	9.4
ENSG00000166949	SMAD3	cerebellum	15.1	17.2	4.7
ENSG00000166949	SMAD3	cerebral cortex	27	29.7	9.2
ENSG00000166949	SMAD3	corpus callosum	11.2	12.4	5.1
ENSG00000166949	SMAD3	hippocampal formation	29.8	33	9.5
ENSG00000166949	SMAD3	hypothalamus	12.2	13.4	3.6
ENSG00000166949	SMAD3	midbrain	7.7	8.6	2.2
ENSG00000166949	SMAD3	olfactory region	20	22.2	5.7
ENSG00000166949	SMAD3	pituitary gland	10.5	11.1	6.1
ENSG00000166949	SMAD3	pons and medulla	7.2	8.1	2.4
ENSG00000166949	SMAD3	retina	11.5	13	4.5
ENSG00000166949	SMAD3	thalamus	9.2	10.3	2.9
ENSG00000101665	SMAD7	amygdala	6.7	7.5	3.5
ENSG00000101665	SMAD7	basal ganglia	11.4	12.6	6.9
ENSG00000101665	SMAD7	cerebellum	9.3	10.6	4.5
ENSG00000101665	SMAD7	cerebral cortex	10.1	11.1	5.2
ENSG00000101665	SMAD7	corpus callosum	11.2	12.4	8
ENSG00000101665	SMAD7	hippocampal formation	10.7	11.9	5.2
ENSG00000101665	SMAD7	hypothalamus	12	13.2	5.4
ENSG00000101665	SMAD7	midbrain	15.5	17.3	7
ENSG00000101665	SMAD7	olfactory region	14.4	16	6.4
ENSG00000101665	SMAD7	pituitary gland	1.9	2	1.7
ENSG00000101665	SMAD7	pons and medulla	14.3	16	7.3
ENSG00000101665	SMAD7	retina	3.8	4.3	2.3
ENSG00000101665	SMAD7	thalamus	13.4	14.9	6.6
ENSG00000184557	SOCS3	amygdala	1.4	1.6	1
ENSG00000184557	SOCS3	basal ganglia	1	1.1	0.7
ENSG00000184557	SOCS3	cerebellum	0.6	0.7	0.4
ENSG00000184557	SOCS3	cerebral cortex	1.3	1.5	1
ENSG00000184557	SOCS3	corpus callosum	1.2	1.3	1.2
ENSG00000184557	SOCS3	hippocampal formation	1.4	1.6	1
ENSG00000184557	SOCS3	hypothalamus	1.2	1.4	0.8
ENSG00000184557	SOCS3	midbrain	0.6	0.7	0.4
ENSG00000184557	SOCS3	olfactory region	2.2	2.4	1.3
ENSG00000184557	SOCS3	pituitary gland	4.6	4.9	5.8
ENSG00000184557	SOCS3	pons and medulla	0.8	0.8	0.5
ENSG00000184557	SOCS3	retina	1.2	1.4	1
ENSG00000184557	SOCS3	thalamus	0.8	0.9	0.6
ENSG00000100321	SYNGR1	amygdala	222.2	247.1	25.3
ENSG00000100321	SYNGR1	basal ganglia	201.9	222.8	23.5
ENSG00000100321	SYNGR1	cerebellum	169.9	193.2	17.8
ENSG00000100321	SYNGR1	cerebral cortex	340.7	375.3	38.5
ENSG00000100321	SYNGR1	corpus callosum	133.5	147.9	20.7
ENSG00000100321	SYNGR1	hippocampal formation	272.3	301.9	29.1
ENSG00000100321	SYNGR1	hypothalamus	237.1	261.3	23.4
ENSG00000100321	SYNGR1	midbrain	195.7	218.3	19.1
ENSG00000100321	SYNGR1	olfactory region	219.8	244.8	21.2
ENSG00000100321	SYNGR1	pituitary gland	12.9	13.6	2.5
ENSG00000100321	SYNGR1	pons and medulla	123.1	137.9	13.7
ENSG00000100321	SYNGR1	retina	127.3	143.5	16.7
ENSG00000100321	SYNGR1	thalamus	184.7	205.5	19.8
ENSG00000105329	TGFB1	amygdala	2.8	3.1	3.2
ENSG00000105329	TGFB1	basal ganglia	2.6	2.9	3.1
ENSG00000105329	TGFB1	cerebellum	1.6	1.9	1.7
ENSG00000105329	TGFB1	cerebral cortex	3.1	3.4	3.6
ENSG00000105329	TGFB1	corpus callosum	2.5	2.7	3.9
ENSG00000105329	TGFB1	hippocampal formation	2.2	2.4	2.3
ENSG00000105329	TGFB1	hypothalamus	1.5	1.6	1.5
ENSG00000105329	TGFB1	midbrain	1.6	1.8	1.6
ENSG00000105329	TGFB1	olfactory region	2.7	3	2.7
ENSG00000105329	TGFB1	pituitary gland	1.4	1.4	2.7
ENSG00000105329	TGFB1	pons and medulla	1.9	2.1	2.1
ENSG00000105329	TGFB1	retina	0.7	0.8	0.9
ENSG00000105329	TGFB1	thalamus	1.9	2.1	2
ENSG00000106799	TGFBR1	amygdala	13.8	15.4	5.3
ENSG00000106799	TGFBR1	basal ganglia	15.2	16.7	6.7
ENSG00000106799	TGFBR1	cerebellum	5.6	6.4	1.9
ENSG00000106799	TGFBR1	cerebral cortex	14.5	16.1	5.8
ENSG00000106799	TGFBR1	corpus callosum	20.6	22.8	10.8
ENSG00000106799	TGFBR1	hippocampal formation	15.5	17.2	5.6
ENSG00000106799	TGFBR1	hypothalamus	16.2	17.9	5.4
ENSG00000106799	TGFBR1	midbrain	14.1	15.7	4.6
ENSG00000106799	TGFBR1	olfactory region	15.8	17.6	5.1
ENSG00000106799	TGFBR1	pituitary gland	18.8	19.8	12.4
ENSG00000106799	TGFBR1	pons and medulla	10.2	11.5	3.8
ENSG00000106799	TGFBR1	retina	12.8	14.4	5.6
ENSG00000106799	TGFBR1	thalamus	14.1	15.7	5.1
ENSG00000095970	TREM2	amygdala	11.9	13.2	5.3
ENSG00000095970	TREM2	basal ganglia	11.9	13.1	6.1
ENSG00000095970	TREM2	cerebellum	5	5.7	2.1
ENSG00000095970	TREM2	cerebral cortex	11.9	13.2	5.5
ENSG00000095970	TREM2	corpus callosum	14.5	16.1	8.8
ENSG00000095970	TREM2	hippocampal formation	10.2	11.3	4.3
ENSG00000095970	TREM2	hypothalamus	6.5	7.2	2.5
ENSG00000095970	TREM2	midbrain	5.5	6.1	2.1
ENSG00000095970	TREM2	olfactory region	11.5	12.8	4.3
ENSG00000095970	TREM2	pituitary gland	1.4	1.4	1
ENSG00000095970	TREM2	pons and medulla	7.2	8.1	3.1
ENSG00000095970	TREM2	retina	1.3	1.5	0.7
ENSG00000095970	TREM2	thalamus	7.9	8.8	3.3
ENSG00000011600	TYROBP	amygdala	80.2	89.2	14.4
ENSG00000011600	TYROBP	basal ganglia	84	92.8	17.4
ENSG00000011600	TYROBP	cerebellum	42.9	48.9	7.1
ENSG00000011600	TYROBP	cerebral cortex	85.1	94.1	15.8
ENSG00000011600	TYROBP	corpus callosum	107.3	118.9	26.4
ENSG00000011600	TYROBP	hippocampal formation	77.5	86	13.1
ENSG00000011600	TYROBP	hypothalamus	64.6	71.3	10.1
ENSG00000011600	TYROBP	midbrain	59.2	66	9.1
ENSG00000011600	TYROBP	olfactory region	94.2	104.9	14.4
ENSG00000011600	TYROBP	pituitary gland	23.4	24.7	7.2
ENSG00000011600	TYROBP	pons and medulla	66.2	74.2	11.7
ENSG00000011600	TYROBP	retina	13.9	15.6	2.8
ENSG00000011600	TYROBP	thalamus	74.5	82.9	12.6
